# Supplementary material for: Exogenous Proline Enhances Systemic Defense against Salt Stress in Celery by Regulating Photosystem, Phenolic Compounds, and Antioxidant System
Source: Plants (Basel). 2023 Feb 17;12(4):928. doi: 10.3390/plants12040928 (PMC9963348; doi:10.3390/plants12040928)
Supplement: Supplementary file 1 [file plants-12-00928-s001.zip]

Archive with 1 entries (1 files):
- plants-2181227-supplementary.xlsx
