# Supplementary material for: Exogenous Proline Enhances Systemic Defense against Salt Stress in Celery by Regulating Photosystem, Phenolic Compounds, and Antioxidant System
Source: Plants (Basel). 2023 Feb 17;12(4):928. doi: 10.3390/plants12040928 (PMC9963348; doi:10.3390/plants12040928)
Supplement: Supplementary file 1 [file plants-12-00928-s001.zip › plants-2181227-supplementary.xlsx]

## Sheet: Supplementary Table 1  
Supplementary Table 1 Pearson's correlation analysis of phenolic compounds and ASA-GSH cycle of celery leaves
*P<=0.05
X	Y	Color	Diameter	Insignificant	Label		Diagonal Label Pos	X	Y	Coefficients
1	2	0.969848	0.886328	*	O\+(2-)	1	1	2	1	0.969848
1	3	0.308499	0.499884		H\-(2)O\-(2)	2	2	3	1	0.308499
2	3	0.182414	0.384389		SOD	3	3	4	1	-0.0973868
1	4	-0.0973868	0.280862		POD	4	4	5	1	-0.0167996
2	4	-0.185842	0.387985		CAT	5	5	6	1	-0.932427
3	4	0.907182	0.857215		ASA	6	6	7	1	-0.315172
1	5	-0.0167996	0.116652		GSH	7	7	8	1	0.251535
2	5	-0.174416	0.375868		GSSG	8	8	9	1	-0.289103
3	5	0.930847	0.868324		GSH/GSSG	9	9	10	1	0.054134
4	5	0.946285	0.875495		APX	10	10	11	1	-0.343094
1	6	-0.932427	0.86906		AAO	11	11	12	1	-0.924552
2	6	-0.931981	0.868852		DHAR	12	12	13	1	-0.904337
3	6	0.0486473	0.198505		MDHAR	13	13	14	1	-0.214757
4	6	0.449647	0.603502		GR	14	14	15	1	-0.662219
5	6	0.350314	0.532686		Total phenolic acids	15	15	16	1	0.654551
1	7	-0.315172	0.505262		Total flavones	16	16	17	1	-0.666184
2	7	-0.535498	0.658599		Protocatechuic acid	17	17	18	1	0.0715448
3	7	0.442228	0.598502		P-hydroxybenzoic acid	18	18	19	1	-0.657093
4	7	0.482576	0.625209		Chlorogenic acid	19	19	20	1	0.474847
5	7	0.698218	0.752035		Rutin	20	20	21	1	0.962009
6	7	0.437499	0.595293		Quercetin	21	21	22	1	-0.147406
1	8	0.251535	0.451379		Gallic acid	22	22	23	1	0.894947
2	8	0.428395	0.589067		4-coumaric acid	23	23	24	1	0.0430629
3	8	0.21068	0.413099		Ferulic acid	24	24	25	1	0.104765
4	8	0.247876	0.448084		Benzoic acid	25	25	26	1	-0.991465
5	8	-0.0362854	0.171438		Cinnamic acid	26	26	27	1	-0.732182
6	8	-0.113492	0.303197		Gentilic acid	27	27	28	1	-0.0756135
7	8	-0.728681	0.768265		Caffeic acid	28	28	29	1	-0.829962
1	9	-0.289103	0.483915		Cynarin	29	29	30	1	0.505736
2	9	-0.508716	0.641919		Erucic acid	30	30	31	1	0.995753
3	9	0.198169	0.400646		Kaempferol	31	31	3	2	0.182414
4	9	0.1982	0.400677					4	2	-0.185842
5	9	0.463116	0.612473					5	2	-0.174416
6	9	0.308472	0.499862					6	2	-0.931981
7	9	0.953672	0.878905	*				7	2	-0.535498
8	9	-0.900398	0.854004					8	2	0.428395
1	10	0.054134	0.2094					9	2	-0.508716
2	10	-0.152044	0.350935					10	2	-0.152044
3	10	0.863408	0.836278					11	2	-0.4025
4	10	0.808191	0.809095					12	2	-0.952178
5	10	0.955191	0.879605	*				13	2	-0.848829
6	10	0.2304	0.432					14	2	-0.402746
7	10	0.832068	0.82096					15	2	-0.714951
8	10	-0.295195	0.488987					16	2	0.795727
9	10	0.664285	0.733533					17	2	-0.465739
1	11	-0.343094	0.527168					18	2	0.192599
2	11	-0.4025	0.570986					19	2	-0.728601
3	11	0.766434	0.787916					20	2	0.655577
4	11	0.9655	0.884339	*				21	2	0.923531
5	11	0.872065	0.84046					22	2	-0.159006
6	11	0.659318	0.730786					23	2	0.896898
7	11	0.473376	0.619221					24	2	0.0711936
8	11	0.236826	0.437983					25	2	0.00861138
9	11	0.191406	0.39375					26	2	-0.985073
10	11	0.705619	0.75601					27	2	-0.548189
1	12	-0.924552	0.865383					28	2	-0.0276392
2	12	-0.952178	0.878217	*				29	2	-0.918571
3	12	0.0749488	0.246391					30	2	0.397329
4	12	0.457091	0.608477					31	2	0.977712
5	12	0.395715	0.566153					4	3	0.907182
6	12	0.992742	0.896728	*				5	3	0.930847
7	12	0.538719	0.660577					6	3	0.0486473
8	12	-0.220601	0.422714					7	3	0.442228
9	12	0.420581	0.58367					8	3	0.21068
10	12	0.306368	0.498154					9	3	0.198169
11	12	0.65571	0.728783					10	3	0.863408
1	13	-0.904337	0.85587					11	3	0.766434
2	13	-0.848829	0.829187					12	3	0.0749488
3	13	-0.672063	0.737815					13	3	-0.672063
4	13	-0.334087	0.520202					14	3	0.778891
5	13	-0.372502	0.549297					15	3	0.50347
6	13	0.689147	0.747134					16	3	-0.417072
7	13	0.131969	0.326948					17	3	-0.484218
8	13	-0.387603	0.56032					18	3	-0.926709
9	13	0.233663	0.435049					19	3	0.514308
10	13	-0.368438	0.546292					20	3	-0.537818
11	13	-0.0903976	0.270596					21	3	0.0933403
12	13	0.684217	0.744457					22	3	0.797006
1	14	-0.214757	0.417077					23	3	0.572601
2	14	-0.402746	0.57116					24	3	0.770352
3	14	0.778891	0.794293					25	3	0.96981
4	14	0.839348	0.824544					26	3	-0.187568
5	14	0.949773	0.877107					27	3	-0.667548
6	14	0.484048	0.626162					28	3	0.691574
7	14	0.880174	0.844358					29	3	0.218995
8	14	-0.31812	0.507619					30	3	-0.296313
9	14	0.698899	0.752402					31	3	0.347585
10	14	0.962746	0.883077	*				5	4	0.946285
11	14	0.805912	0.807954					6	4	0.449647
12	14	0.552339	0.668876					7	4	0.482576
13	14	-0.129604	0.324005					8	4	0.247876
1	15	-0.662219	0.732392					9	4	0.1982
2	15	-0.714951	0.760993					10	4	0.808191
3	15	0.50347	0.638601					11	4	0.9655
4	15	0.810041	0.81002					12	4	0.457091
5	15	0.727596	0.767693					13	4	-0.334087
6	15	0.887149	0.847697					14	4	0.839348
7	15	0.563276	0.675465					15	4	0.810041
8	15	0.0223589	0.134576					16	4	-0.65085
9	15	0.335757	0.521501					17	4	-0.127465
10	15	0.586371	0.689174					18	4	-0.989216
11	15	0.927527	0.866774					19	4	0.807502
12	15	0.890192	0.84915					20	4	-0.683843
13	15	0.281939	0.477881					21	4	-0.328248
14	15	0.767369	0.788396					22	4	0.948847
1	16	0.654551	0.728139					23	4	0.264813
2	16	0.795727	0.802832					24	4	0.864813
3	16	-0.417072	0.58123					25	4	0.97954
4	16	-0.65085	0.726078					26	4	0.213596
5	16	-0.719547	0.763435					27	4	-0.316181
6	16	-0.811621	0.81081					28	4	0.839914
7	16	-0.868185	0.838588					29	4	0.537963
8	16	0.442153	0.598451					30	4	-0.61889
9	16	-0.735396	0.771797					31	4	-0.0436568
10	16	-0.717942	0.762583					6	5	0.350314
11	16	-0.743012	0.775783					7	5	0.698218
12	16	-0.868046	0.838521					8	5	-0.0362854
13	16	-0.364144	0.543099					9	5	0.463116
14	16	-0.874816	0.841784					10	5	0.955191
15	16	-0.883554	0.845978					11	5	0.872065
1	17	-0.666184	0.734581					12	5	0.395715
2	17	-0.465739	0.614206					13	5	-0.372502
3	17	-0.484218	0.626272					14	5	0.949773
4	17	-0.127465	0.32132					15	5	0.727596
5	17	-0.398669	0.568262					16	5	-0.719547
6	17	0.568845	0.678796					17	5	-0.398669
7	17	-0.478075	0.622287					18	5	-0.983336
8	17	0.448242	0.602558					19	5	0.751756
9	17	-0.518905	0.648316					20	5	-0.805727
10	17	-0.607192	0.701303					21	5	-0.196539
11	17	0.0994137	0.28377					22	5	0.795979
12	17	0.475609	0.62068					23	5	0.235125
13	17	0.650256	0.725746					24	5	0.675419
14	17	-0.395397	0.565925					25	5	0.944483
15	17	0.283909	0.479548					26	5	0.145966
16	17	0.0185414	0.12255					27	5	-0.532917
1	18	0.0715448	0.240731					28	5	0.624681
2	18	0.192599	0.394975					29	5	0.549409
3	18	-0.926709	0.866392					30	5	-0.348857
4	18	-0.989216	0.895134	*				31	5	0.0105832
5	18	-0.983336	0.89247	*				7	6	0.437499
6	18	-0.419078	0.582626					8	6	-0.113492
7	18	-0.590942	0.691855					9	6	0.308472
8	18	-0.118113	0.309309					10	6	0.2304
9	18	-0.325259	0.513283					11	6	0.659318
10	18	-0.885588	0.846951					12	6	0.992742
11	18	-0.938466	0.87187					13	6	0.689147
12	18	-0.443968	0.599679					14	6	0.484048
13	18	0.347085	0.530225					15	6	0.887149
14	18	-0.903017	0.855245					16	6	-0.811621
15	18	-0.789205	0.799535					17	6	0.568845
16	18	0.697279	0.751529					18	6	-0.419078
17	18	0.247038	0.447326					19	6	0.879622
1	19	-0.657093	0.729551					20	6	-0.659207
2	19	-0.728601	0.768223					21	6	-0.9853
3	19	0.514308	0.645438					22	6	0.483481
4	19	0.807502	0.80875					23	6	-0.700406
5	19	0.751756	0.780335					24	6	0.286368
6	19	0.879622	0.844094					25	6	0.260696
7	19	0.630164	0.714446					26	6	0.965514
8	19	-0.0542602	0.209644					27	6	0.555796
9	19	0.412404	0.577968					28	6	0.385196
10	19	0.632764	0.715918					29	6	0.931861
11	19	0.917853	0.862242					30	6	-0.693483
12	19	0.892682	0.850337					31	6	-0.907347
13	19	0.282125	0.478039					8	7	-0.728681
14	19	0.808484	0.809241					9	7	0.953672
15	19	0.996514	0.89843	*				10	7	0.832068
16	19	-0.918385	0.862492					11	7	0.473376
17	19	0.220875	0.422976					12	7	0.538719
18	19	-0.798841	0.804401					13	7	0.131969
1	20	0.474847	0.620182					14	7	0.880174
2	20	0.655577	0.728709					15	7	0.563276
3	20	-0.537818	0.660025					16	7	-0.868185
4	20	-0.683843	0.744253					17	7	-0.478075
5	20	-0.805727	0.807861					18	7	-0.590942
6	20	-0.659207	0.730724					19	7	0.630164
7	20	-0.943398	0.874158					20	7	-0.943398
8	20	0.504282	0.639115					21	7	-0.295353
9	20	-0.8151	0.812546					22	7	0.213718
10	20	-0.844033	0.826842					23	7	-0.348196
11	20	-0.719474	0.763396					24	7	-0.0217546
12	20	-0.733126	0.770605					25	7	0.424692
13	20	-0.186306	0.388468					26	7	0.412774
14	20	-0.946744	0.875707					27	7	-0.411753
15	20	-0.804818	0.807405					28	7	-0.0486095
16	20	0.974042	0.888242	*				29	7	0.733916
17	20	0.242114	0.442846					30	7	0.118653
18	20	0.75334	0.781157					31	7	-0.351908
19	20	-0.851346	0.830416					9	8	-0.900398
1	21	0.962009	0.882738	*				10	8	-0.295195
2	21	0.923531	0.864905					11	8	0.236826
3	21	0.0933403	0.274965					12	8	-0.220601
4	21	-0.328248	0.515636					13	8	-0.387603
5	21	-0.196539	0.398994					14	8	-0.31812
6	21	-0.9853	0.89336	*				15	8	0.0223589
7	21	-0.295353	0.489118					16	8	0.442153
8	21	0.0495359	0.20031					17	8	0.448242
9	21	-0.188573	0.390825					18	8	-0.118113
10	21	-0.0615043	0.223201					19	8	-0.0542602
11	21	-0.560704	0.673921					20	8	0.504282
12	21	-0.963139	0.883257	*				21	8	0.0495359
13	21	-0.763472	0.786392					22	8	0.508478
14	21	-0.327792	0.515278					23	8	0.574436
15	21	-0.811224	0.810612					24	8	0.700536
16	21	0.703549	0.754901					25	8	0.291626
17	21	-0.694599	0.750083					26	8	-0.269446
18	21	0.281538	0.477542					27	8	0.228099
19	21	-0.794327	0.802125					28	8	0.713715
20	21	0.524635	0.651885					29	8	-0.376909
1	22	-0.147406	0.345541					30	8	-0.628655
2	22	-0.159006	0.35888					31	8	0.334637
3	22	0.797006	0.803477					10	9	0.664285
4	22	0.948847	0.876679					11	9	0.191406
5	22	0.795979	0.802959					12	9	0.420581
6	22	0.483481	0.625795					13	9	0.233663
7	22	0.213718	0.416067					14	9	0.698899
8	22	0.508478	0.641769					15	9	0.335757
9	22	-0.0897667	0.26965					16	9	-0.735396
10	22	0.581164	0.686107					17	9	-0.518905
11	22	0.952317	0.878281	*				18	9	-0.325259
12	22	0.452782	0.605602					19	9	0.412404
13	22	-0.279724	0.476					20	9	-0.8151
14	22	0.640004	0.720002					21	9	-0.188573
15	22	0.795611	0.802773					22	9	-0.0897667
16	22	-0.503398	0.638555					23	9	-0.454543
17	22	0.140654	0.337534					24	9	-0.320602
18	22	-0.892371	0.850188					25	9	0.146611
19	22	0.767031	0.788223					26	9	0.359734
20	22	-0.483957	0.626103					27	9	-0.381253
21	22	-0.405942	0.573422					28	9	-0.346381
1	23	0.894947	0.851415					29	9	0.616568
2	23	0.896898	0.852343					30	9	0.363988
3	23	0.572601	0.681034					31	9	-0.349248
4	23	0.264813	0.46314					11	10	0.705619
5	23	0.235125	0.436407					12	10	0.306368
6	23	-0.700406	0.753213					13	10	-0.368438
7	23	-0.348196	0.531073					14	10	0.962746
8	23	0.574436	0.682124					15	10	0.586371
9	23	-0.454543	0.606778					16	10	-0.717942
10	23	0.181465	0.383389					17	10	-0.607192
11	23	0.043737	0.18822					18	10	-0.885588
12	23	-0.72307	0.765301					19	10	0.632764
13	23	-0.972249	0.887424	*				20	10	-0.844033
14	23	-0.0447107	0.190304					21	10	-0.0615043
15	23	-0.33244	0.518919					22	10	0.581164
16	23	0.505792	0.640072					23	10	0.181465
17	23	-0.468598	0.616088					24	10	0.437504
18	23	-0.24574	0.446149					25	10	0.822753
19	23	-0.351242	0.533391					26	10	0.0747257
20	23	0.362544	0.541905					27	10	-0.67842
21	23	0.740107	0.774265					28	10	0.368359
22	23	0.284706	0.48022					29	10	0.512053
1	24	0.0430629	0.186764					30	10	-0.0701974
2	24	0.0711936	0.240139					31	10	0.0547427
3	24	0.770352	0.789927					12	11	0.65571
4	24	0.864813	0.836958					13	11	-0.0903976
5	24	0.675419	0.739655					14	11	0.805912
6	24	0.286368	0.481621					15	11	0.927527
7	24	-0.0217546	0.132745					16	11	-0.743012
8	24	0.700536	0.753282					17	11	0.0994137
9	24	-0.320602	0.509595					18	11	-0.938466
10	24	0.437504	0.595297					19	11	0.917853
11	24	0.837919	0.823841					20	11	-0.719474
12	24	0.235676	0.436918					21	11	-0.560704
13	24	-0.432349	0.59178					22	11	0.952317
14	24	0.452955	0.605717					23	11	0.043737
15	24	0.617163	0.707037					24	11	0.837919
16	24	-0.257321	0.456541					25	11	0.894881
17	24	0.1523	0.351231					26	11	0.446251
18	24	-0.788595	0.799226					27	11	-0.0731961
19	24	0.575141	0.682543					28	11	0.848444
20	24	-0.245963	0.446352					29	11	0.692142
21	24	-0.231275	0.432819					30	11	-0.756011
22	24	0.964441	0.883854	*				31	11	-0.286076
23	24	0.479412	0.623156					13	12	0.684217
1	25	0.104765	0.291307					14	12	0.552339
2	25	0.00861138	0.0835178					15	12	0.890192
3	25	0.96981	0.88631	*				16	12	-0.868046
4	25	0.97954	0.890745	*				17	12	0.475609
5	25	0.944483	0.874661					18	12	-0.443968
6	25	0.260696	0.459526					19	12	0.892682
7	25	0.424692	0.586516					20	12	-0.733126
8	25	0.291626	0.486022					21	12	-0.963139
9	25	0.146611	0.344608					22	12	0.452782
10	25	0.822753	0.816352					23	12	-0.72307
11	25	0.894881	0.851384					24	12	0.235676
12	25	0.270616	0.468186					25	12	0.270616
13	25	-0.516218	0.646635					26	12	0.965426
14	25	0.799204	0.804584					27	12	0.479788
15	25	0.675718	0.739819					28	12	0.326412
16	25	-0.52158	0.649985					29	12	0.967079
17	25	-0.267328	0.465334					30	12	-0.616804
18	25	-0.975056	0.888704	*				31	12	-0.908045
19	25	0.674835	0.739335					14	13	-0.129604
20	25	-0.59183	0.692374					15	13	0.281939
21	25	-0.132571	0.327692					16	13	-0.364144
22	25	0.916013	0.861377					17	13	0.650256
23	25	0.443436	0.599319					18	13	0.347085
24	25	0.869238	0.839096					19	13	0.282125
1	26	-0.991465	0.896151	*				20	13	-0.186306
2	26	-0.985073	0.893258	*				21	13	-0.763472
3	26	-0.187568	0.389782					22	13	-0.279724
4	26	0.213596	0.415948					23	13	-0.972249
5	26	0.145966	0.343849					24	13	-0.432349
6	26	0.965514	0.884345	*				25	13	-0.516218
7	26	0.412774	0.578227					26	13	0.849407
8	26	-0.269446	0.467174					27	13	0.80077
9	26	0.359734	0.5398					28	13	-0.3122
10	26	0.0747257	0.246024					29	13	0.570752
11	26	0.446251	0.601218					30	13	-0.183952
12	26	0.965426	0.884305	*				31	13	-0.926772
13	26	0.849407	0.829469					15	14	0.767369
14	26	0.339282	0.524231					16	14	-0.874816
15	26	0.745637	0.777152					17	14	-0.395397
16	26	-0.744945	0.776792					18	14	-0.903017
17	26	0.597237	0.69553					19	14	0.808484
18	26	-0.195119	0.397551					20	14	-0.946744
19	26	0.745002	0.776822					21	14	-0.327792
20	26	-0.580089	0.685472					22	14	0.640004
21	26	-0.973759	0.888113	*				23	14	-0.0447107
22	26	0.239075	0.440057					24	14	0.452955
23	26	-0.861028	0.835124					25	14	0.799204
24	26	0.0326644	0.16266					26	14	0.339282
25	26	0.0134952	0.104552					27	14	-0.457395
1	27	-0.732182	0.770109					28	14	0.418206
2	27	-0.548189	0.666358					29	14	0.722738
3	27	-0.667548	0.735332					30	14	-0.23918
4	27	-0.316181	0.50607					31	14	-0.209243
5	27	-0.532917	0.65701					16	15	-0.883554
6	27	0.555796	0.670966					17	15	0.283909
7	27	-0.411753	0.577512					18	15	-0.789205
8	27	0.228099	0.429837					19	15	0.996514
9	27	-0.381253	0.555711					20	15	-0.804818
10	27	-0.67842	0.741296					21	15	-0.811224
11	27	-0.0731961	0.243493					22	15	0.795611
12	27	0.479788	0.623401					23	15	-0.33244
13	27	0.80077	0.805372					24	15	0.617163
14	27	-0.457395	0.608679					25	15	0.675718
15	27	0.183528	0.385562					26	15	0.745637
16	27	0.014671	0.109011					27	15	0.183528
17	27	0.965566	0.884369	*				28	15	0.667323
18	27	0.412529	0.578056					29	15	0.89918
19	27	0.13401	0.329466					30	15	-0.752487
20	27	0.238971	0.439962					31	15	-0.620573
21	27	-0.689627	0.747394					17	16	0.0185414
22	27	-0.0839125	0.260709					18	16	0.697279
23	27	-0.640924	0.72052					19	16	-0.918385
24	27	-0.100135	0.284798					20	16	0.974042
25	27	-0.468036	0.615718					21	16	0.703549
26	27	0.648698	0.724876					22	16	-0.503398
1	28	-0.0756135	0.247481					23	16	0.505792
2	28	-0.0276392	0.149625					24	16	-0.257321
3	28	0.691574	0.748448					25	16	-0.52158
4	28	0.839914	0.824822					26	16	-0.744945
5	28	0.624681	0.711331					27	16	0.014671
6	28	0.385196	0.558577					28	16	-0.28637
7	28	-0.0486095	0.198428					29	16	-0.963873
8	28	0.713715	0.760335					30	16	0.363469
9	28	-0.346381	0.529688					31	16	0.655572
10	28	0.368359	0.546234					18	17	0.247038
11	28	0.848444	0.828999					19	17	0.220875
12	28	0.326412	0.514192					20	17	0.242114
13	28	-0.3122	0.502874					21	17	-0.694599
14	28	0.418206	0.58202					22	17	0.140654
15	28	0.667323	0.735209					23	17	-0.468598
16	28	-0.28637	0.481622					24	17	0.1523
17	28	0.279605	0.4759					25	17	-0.267328
18	28	-0.752685	0.780817					26	17	0.597237
19	28	0.620006	0.708664					27	17	0.965566
20	28	-0.244365	0.444899					28	17	0.279605
21	28	-0.344686	0.52839					29	17	0.236141
22	28	0.965307	0.88425	*				30	17	-0.691241
23	28	0.375795	0.551719					31	17	-0.619775
24	28	0.990654	0.895784	*				19	18	-0.798841
25	28	0.819954	0.814962					20	18	0.75334
26	28	0.142804	0.340105					21	18	0.281538
27	28	0.0329573	0.163387					22	18	-0.892371
1	29	-0.829962	0.81992					23	18	-0.24574
2	29	-0.918571	0.862579					24	18	-0.788595
3	29	0.218995	0.421172					25	18	-0.975056
4	29	0.537963	0.660114					26	18	-0.195119
5	29	0.549409	0.667099					27	18	0.412529
6	29	0.931861	0.868796					28	18	-0.752685
7	29	0.733916	0.77102					29	18	-0.558384
8	29	-0.376909	0.552536					30	18	0.507904
9	29	0.616568	0.706696					31	18	0.0291762
10	29	0.512053	0.644021					20	19	-0.851346
11	29	0.692142	0.748756					21	19	-0.794327
12	29	0.967079	0.885062	*				22	19	0.767031
13	29	0.570752	0.679933					23	19	-0.351242
14	29	0.722738	0.765126					24	19	0.575141
15	29	0.89918	0.853426					25	19	0.674835
16	29	-0.963873	0.883593	*				26	19	0.745002
17	29	0.236141	0.437349					27	19	0.13401
18	29	-0.558384	0.672526					28	19	0.620006
19	29	0.920357	0.863417					29	19	0.920357
20	29	-0.879358	0.843967					30	19	-0.694942
21	29	-0.86306	0.836109					31	19	-0.621817
22	29	0.455225	0.607233					21	20	0.524635
23	29	-0.666439	0.734721					22	20	-0.483957
24	29	0.211633	0.414032					23	20	0.362544
25	29	0.372176	0.549056					24	20	-0.245963
26	29	0.894706	0.8513					25	20	-0.59183
27	29	0.251959	0.451759					26	20	-0.580089
28	29	0.275215	0.472149					27	20	0.238971
1	30	0.505736	0.640036					28	20	-0.244365
2	30	0.397329	0.567307					29	20	-0.879358
3	30	-0.296313	0.489912					30	20	0.217345
4	30	-0.61889	0.708026					31	20	0.48369
5	30	-0.348857	0.531577					22	21	-0.405942
6	30	-0.693483	0.749481					23	21	0.740107
7	30	0.118653	0.310015					24	21	-0.231275
8	30	-0.628655	0.71359					25	21	-0.132571
9	30	0.363988	0.542983					26	21	-0.973759
10	30	-0.0701974	0.238453					27	21	-0.689627
11	30	-0.756011	0.78254					28	21	-0.344686
12	30	-0.616804	0.706832					29	21	-0.86306
13	30	-0.183952	0.386007					30	21	0.710374
14	30	-0.23918	0.440155					31	21	0.934978
15	30	-0.752487	0.780714					23	22	0.284706
16	30	0.363469	0.542596					24	22	0.964441
17	30	-0.691241	0.748268					25	22	0.916013
18	30	0.507904	0.641407					26	22	0.239075
19	30	-0.694942	0.750269					27	22	-0.0839125
20	30	0.217345	0.419582					28	22	0.965307
21	30	0.710374	0.758553					29	22	0.455225
22	30	-0.812621	0.811309					30	22	-0.812621
23	30	0.0746022	0.245821					31	22	-0.0732034
24	30	-0.79138	0.800636					24	23	0.479412
25	30	-0.511422	0.643624					25	23	0.443436
26	30	-0.532406	0.656695					26	23	-0.861028
27	30	-0.508181	0.641582					27	23	-0.640924
28	30	-0.867322	0.838171					28	23	0.375795
29	30	-0.478327	0.622451					29	23	-0.666439
1	31	0.995753	0.898087	*				30	23	0.0746022
2	31	0.977712	0.889914	*				31	23	0.93046
3	31	0.347585	0.530607					25	24	0.869238
4	31	-0.0436568	0.188048					26	24	0.0326644
5	31	0.0105832	0.0925872					27	24	-0.100135
6	31	-0.907347	0.857293					28	24	0.990654
7	31	-0.351908	0.533897					29	24	0.211633
8	31	0.334637	0.52063					30	24	-0.79138
9	31	-0.349248	0.531875					31	24	0.12601
10	31	0.0547427	0.210574					26	25	0.0134952
11	31	-0.286076	0.481375					27	25	-0.468036
12	31	-0.908045	0.857622					28	25	0.819954
13	31	-0.926772	0.866421					29	25	0.372176
14	31	-0.209243	0.411688					30	25	-0.511422
15	31	-0.620573	0.708988					31	25	0.15704
16	31	0.655572	0.728706					27	26	0.648698
17	31	-0.619775	0.708532					28	26	0.142804
18	31	0.0291762	0.153729					29	26	0.894706
19	31	-0.621817	0.709698					30	26	-0.532406
20	31	0.48369	0.62593					31	26	-0.985168
21	31	0.934978	0.870248					28	27	0.0329573
22	31	-0.0732034	0.243505					29	27	0.251959
23	31	0.93046	0.868143					30	27	-0.508181
24	31	0.12601	0.319481					31	27	-0.708085
25	31	0.15704	0.356654					29	28	0.275215
26	31	-0.985168	0.893301	*				30	28	-0.867322
27	31	-0.708085	0.75733					31	28	0.0101543
28	31	0.0101543	0.0906919					30	29	-0.478327
29	31	-0.82553	0.817728					31	29	-0.82553
30	31	0.424597	0.58645					31	30	0.424597

## Sheet: Supplementary Table 2  
Supplementary Table 2 Pearson's correlation analysis of phenolic compounds and ASA-GSH cycle of celery petioles
*P<=0.05
X	Y	Color	Diameter	Insignificant	Label		Diagonal Label Pos	X	Y	Coefficients
1	2	0.971743	0.887193	*	O\+(2-)	1	1	2	1	0.971743
1	3	-0.373213	0.549821		H\-(2)O\-(2)	2	2	3	1	-0.373213
2	3	-0.218971	0.421149		SOD	3	3	4	1	0.165791
1	4	0.165791	0.366457		POD	4	4	5	1	-0.0219739
2	4	0.392572	0.5639		CAT	5	5	6	1	-0.926514
3	4	0.608224	0.701899		ASA	6	6	7	1	-0.961446
1	5	-0.0219739	0.133412		GSH	7	7	8	1	0.922852
2	5	0.138016	0.334354		GSSG	8	8	9	1	-0.966192
3	5	0.935417	0.870453		GSH/GSSG	9	9	10	1	-0.930141
4	5	0.735456	0.771829		APX	10	10	11	1	-0.59883
1	6	-0.926514	0.8663		AAO	11	11	12	1	-0.88202
2	6	-0.961507	0.882508	*	DHAR	12	12	13	1	-0.841027
3	6	0.378978	0.55405		MDHAR	13	13	14	1	-0.849729
4	6	-0.379254	0.554253		GR	14	14	15	1	-0.405935
5	6	0.046506	0.194087		Total phenolic acids	15	15	16	1	-0.982499
1	7	-0.961446	0.88248	*	Total flavones	16	16	17	1	-0.78176
2	7	-0.960567	0.882076	*	Protocatechuic acid	17	17	18	1	-0.293779
3	7	0.115002	0.305208		P-hydroxybenzoic acid	18	18	19	1	-0.13197
4	7	-0.294875	0.488722		Chlorogenic acid	19	19	20	1	-0.997014
5	7	-0.239458	0.44041		Rutin	20	20	21	1	-0.466723
6	7	0.851072	0.830282		Quercetin	21	21	22	1	0.976715
1	8	0.922852	0.864587		Gallic acid	22	22	23	1	0.922184
2	8	0.842105	0.825896		4-coumaric acid	23	23	24	1	-0.83498
3	8	-0.700856	0.753455		Ferulic acid	24	24	25	1	-0.522491
4	8	-0.106265	0.293385		Benzoic acid	25	25	26	1	-0.527186
5	8	-0.403558	0.571736		Cinnamic acid	26	26	27	1	-0.873826
6	8	-0.878952	0.843772		Gentilic acid	27	27	28	1	0.798545
7	8	-0.784103	0.796946		Caffeic acid	28	28	29	1	0.187912
1	9	-0.966192	0.884655	*	Cynarin	29	29	30	1	0.209051
2	9	-0.907771	0.857493		Erucic acid	30	30	31	1	-0.842977
3	9	0.595969	0.694791		Kaempferol	31	31	3	2	-0.218971
4	9	-0.0077614	0.0792889					4	2	0.392572
5	9	0.273614	0.470773					5	2	0.138016
6	9	0.921461	0.863935					6	2	-0.961507
7	9	0.858548	0.833921					7	2	-0.960567
8	9	-0.990371	0.895657	*				8	2	0.842105
1	10	-0.930141	0.867994					9	2	-0.907771
2	10	-0.817183	0.813584					10	2	-0.817183
3	10	0.571739	0.680521					11	2	-0.393056
4	10	0.206029	0.408514					12	2	-0.746527
5	10	0.269474	0.467198					13	2	-0.93129
6	10	0.767035	0.788225					14	2	-0.74393
7	10	0.853005	0.831224					15	2	-0.192543
8	10	-0.943895	0.874388					16	2	-0.94424
9	10	0.947439	0.876028					17	2	-0.891173
1	11	-0.59883	0.696457					18	2	-0.323923
2	11	-0.393056	0.564248					19	2	0.0930491
3	11	0.735564	0.771885					20	2	-0.950635
4	11	0.689019	0.747064					21	2	-0.458719
5	11	0.579684	0.685233					22	2	0.930147
6	11	0.357215	0.537907					23	2	0.805302
7	11	0.477656	0.622014					24	2	-0.815726
8	11	-0.748931	0.778867					25	2	-0.395755
9	11	0.691978	0.748667					26	2	-0.697798
10	11	0.850839	0.830168					27	2	-0.863912
1	12	-0.88202	0.845243					28	2	0.913431
2	12	-0.746527	0.777616					29	2	0.0597274
3	12	0.650142	0.725682					30	2	0.0768737
4	12	0.318458	0.507889					31	2	-0.9381
5	12	0.373348	0.54992					4	3	0.608224
6	12	0.709749	0.758219					5	3	0.935417
7	12	0.78299	0.79638					6	3	0.378978
8	12	-0.938201	0.871747					7	3	0.115002
9	12	0.925284	0.865725					8	3	-0.700856
10	12	0.992487	0.896613	*				9	3	0.595969
11	12	0.904787	0.856083					10	3	0.571739
1	13	-0.841027	0.825368					11	3	0.735564
2	13	-0.93129	0.86853					12	3	0.650142
3	13	-0.150692	0.349372					13	3	-0.150692
4	13	-0.638588	0.719205					14	3	0.806256
5	13	-0.487242	0.628225					15	3	0.447117
6	13	0.837993	0.823877					16	3	0.520384
7	13	0.923635	0.864953					17	3	-0.243508
8	13	-0.589315	0.690902					18	3	-0.648909
9	13	0.694948	0.750272					19	3	0.394564
10	13	0.60452	0.699758					20	3	0.416396
11	13	0.108431	0.29636					21	3	0.779775
12	13	0.503063	0.638342					22	3	-0.552705
1	14	-0.849729	0.829627					23	3	-0.551099
2	14	-0.74393	0.776262					24	3	0.685454
3	14	0.806256	0.808126					25	3	0.979791
4	14	0.24041	0.441285					26	3	-0.0554753
5	14	0.545609	0.664788					27	3	0.625581
6	14	0.805877	0.807936					28	3	-0.0502472
7	14	0.678467	0.741322					29	3	0.19605
8	14	-0.98671	0.893999	*				30	3	0.169413
9	14	0.954726	0.879391	*				31	3	0.139692
10	14	0.918201	0.862405					5	4	0.735456
11	14	0.800262	0.805116					6	4	-0.379254
12	14	0.932103	0.86891					7	4	-0.294875
13	14	0.450489	0.604066					8	4	-0.106265
1	15	-0.405935	0.573417					9	4	-0.0077614
2	15	-0.192543	0.394918					10	4	0.206029
3	15	0.447117	0.601801					11	4	0.689019
4	15	0.737963	0.773143					12	4	0.318458
5	15	0.34935	0.531953					13	4	-0.638588
6	15	0.0666752	0.232394					14	4	0.24041
7	15	0.375876	0.551779					15	4	0.737963
8	15	-0.473776	0.619483					16	4	-0.10039
9	15	0.433728	0.592722					17	4	-0.705184
10	15	0.691208	0.748251					18	4	-0.306809
11	15	0.91602	0.86138					19	4	0.863813
12	15	0.742314	0.775419					20	4	-0.0900574
13	15	0.00647647	0.0724289					21	4	-0.00656229
14	15	0.513544	0.644958					22	4	0.0623507
1	16	-0.982499	0.89209	*				23	4	-0.220352
2	16	-0.94424	0.874548					24	4	-0.0990158
3	16	0.520384	0.649239					25	4	0.452558
4	16	-0.10039	0.285159					26	4	-0.824327
5	16	0.184985	0.387088					27	4	-0.155896
6	16	0.948115	0.876341					28	4	0.687493
7	16	0.894187	0.851053					29	4	-0.392315
8	16	-0.972664	0.887614	*				30	4	-0.404405
9	16	0.995223	0.897848	*				31	4	-0.614222
10	16	0.930464	0.868145					6	5	0.046506
11	16	0.630388	0.714573					7	5	-0.239458
12	16	0.896661	0.85223					8	5	-0.403558
13	16	0.760777	0.785003					9	5	0.273614
14	16	0.922143	0.864254					10	5	0.269474
15	16	0.378694	0.553843					11	5	0.579684
1	17	-0.78176	0.795755					12	5	0.373348
2	17	-0.891173	0.849617					13	5	-0.487242
3	17	-0.243508	0.444119					14	5	0.545609
4	17	-0.705184	0.755777					15	5	0.34935
5	17	-0.56552	0.67681					16	5	0.184985
6	17	0.792282	0.801092					17	5	-0.56552
7	17	0.884102	0.84624					18	5	-0.798004
8	17	-0.506209	0.640335					19	5	0.398459
9	17	0.619814	0.708554					20	5	0.071185
10	17	0.522153	0.650341					21	5	0.647328
11	17	0.0124006	0.100222					22	5	-0.222391
12	17	0.414237	0.579251					23	5	-0.251285
13	17	0.994833	0.897672	*				24	5	0.411447
14	17	0.35993	0.539948					25	5	0.854166
15	17	-0.0691402	0.236651					26	5	-0.280785
16	17	0.692634	0.749022					27	5	0.332468
1	18	-0.293779	0.487812					28	5	0.263216
2	18	-0.323923	0.512228					29	5	0.258522
3	18	-0.648909	0.724994					30	5	0.237824
4	18	-0.306809	0.498513					31	5	-0.182834
5	18	-0.798004	0.80398					7	6	0.851072
6	18	0.0574758	0.215767					8	6	-0.878952
7	18	0.537415	0.659777					9	6	0.921461
8	18	0.0564615	0.213855					10	6	0.767035
9	18	0.0536786	0.208518					11	6	0.357215
10	18	0.212027	0.414417					12	6	0.709749
11	18	0.0119692	0.0984636					13	6	0.837993
12	18	0.134669	0.330275					14	6	0.805877
13	18	0.555135	0.670566					15	6	0.0666752
14	18	-0.181081	0.382982					16	6	0.948115
15	18	0.282853	0.478655					17	6	0.792282
16	18	0.111021	0.299878					18	6	0.0574758
17	18	0.58426	0.687932					19	6	-0.208525
1	19	-0.13197	0.326949					20	6	0.902722
2	19	0.0930491	0.274535					21	6	0.679286
3	19	0.394564	0.565329					22	6	-0.938375
4	19	0.863813	0.836474					23	6	-0.744053
5	19	0.398459	0.568112					24	6	0.928405
6	19	-0.208525	0.410981					25	6	0.554417
7	19	0.103429	0.289443					26	6	0.780268
8	19	-0.239838	0.44076					27	6	0.957367
9	19	0.179762	0.381585					28	6	-0.932359
10	19	0.466514	0.614717					29	6	0.188
11	19	0.817602	0.813792					30	6	0.168249
12	19	0.539092	0.660806					31	6	0.962996
13	19	-0.263485	0.461977					8	7	-0.784103
14	19	0.309033	0.500317					9	7	0.858548
15	19	0.959105	0.881405	*				10	7	0.853005
16	19	0.113106	0.302681					11	7	0.477656
17	19	-0.328926	0.516169					12	7	0.78299
18	19	0.189354	0.391634					13	7	0.923635
1	20	-0.997014	0.898655	*				14	7	0.678467
2	20	-0.950635	0.877505	*				15	7	0.375876
3	20	0.416396	0.580759					16	7	0.894187
4	20	-0.0900574	0.270086					17	7	0.884102
5	20	0.071185	0.240125					18	7	0.537415
6	20	0.902722	0.855105					19	7	0.103429
7	20	0.950939	0.877645	*				20	7	0.950939
8	20	-0.936792	0.871092					21	7	0.228876
9	20	0.972634	0.8876	*				22	7	-0.880093
10	20	0.95568	0.87983	*				23	7	-0.853587
11	20	0.658616	0.730397					24	7	0.666555
12	20	0.915322	0.861052					25	7	0.271375
13	20	0.80218	0.806081					26	7	0.513144
14	20	0.872408	0.840625					27	7	0.725871
15	20	0.471924	0.61827					28	7	-0.794284
16	20	0.982308	0.892003	*				29	7	-0.332106
17	20	0.737519	0.77291					30	7	-0.34724
18	20	0.283915	0.479553					31	7	0.819244
19	20	0.205108	0.4076					9	8	-0.990371
1	21	-0.466723	0.614854					10	8	-0.943895
2	21	-0.458719	0.609559					11	8	-0.748931
3	21	0.779775	0.794744					12	8	-0.938201
4	21	-0.00656229	0.0729072					13	8	-0.589315
5	21	0.647328	0.72411					14	8	-0.98671
6	21	0.679286	0.741769					15	8	-0.473776
7	21	0.228876	0.430569					16	8	-0.972664
8	21	-0.697706	0.751759					17	8	-0.506209
9	21	0.643945	0.722216					18	8	0.0564615
10	21	0.427388	0.588374					19	8	-0.239838
11	21	0.293495	0.487577					20	8	-0.936792
12	21	0.446573	0.601435					21	8	-0.697706
13	21	0.187826	0.39005					22	8	0.981191
14	21	0.740302	0.774367					23	8	0.928152
15	21	-0.113678	0.303446					24	8	-0.935549
16	21	0.617503	0.707232					25	8	-0.810082
17	21	0.129427	0.323783					26	8	-0.403926
18	21	-0.692068	0.748716					27	8	-0.940299
19	21	-0.243676	0.444272					28	8	0.648978
20	21	0.460279	0.610595					29	8	0.037675
1	22	0.976715	0.88946	*				30	8	0.064906
2	22	0.930147	0.867997					31	8	-0.719189
3	22	-0.552705	0.669097					10	9	0.947439
4	22	0.0623507	0.224731					11	9	0.691978
5	22	-0.222391	0.424426					12	9	0.925284
6	22	-0.938375	0.871828					13	9	0.694948
7	22	-0.880093	0.844319					14	9	0.954726
8	22	0.981191	0.891496	*				15	9	0.433728
9	22	-0.998363	0.899263	*				16	9	0.995223
10	22	-0.938291	0.871789					17	9	0.619814
11	22	-0.656285	0.729103					18	9	0.0536786
12	22	-0.909295	0.858212					19	9	0.179762
13	22	-0.734181	0.771159					20	9	0.972634
14	22	-0.936832	0.871111					21	9	0.643945
15	22	-0.401248	0.570097					22	9	-0.998363
16	22	-0.999176	0.899629	*				23	9	-0.933089
17	22	-0.663063	0.732858					24	9	0.926184
18	22	-0.0864849	0.264675					25	9	0.724348
19	22	-0.140183	0.336969					26	9	0.477347
20	22	-0.979241	0.890609	*				27	9	0.942869
21	22	-0.629965	0.714333					28	9	-0.728553
1	23	0.922184	0.864274					29	9	-0.0656445
2	23	0.805302	0.807648					30	9	-0.0911267
3	23	-0.551099	0.668124					31	9	0.789773
4	23	-0.220352	0.422475					11	10	0.850839
5	23	-0.251285	0.451155					12	10	0.992487
6	23	-0.744053	0.776327					13	10	0.60452
7	23	-0.853587	0.831508					14	10	0.918201
8	23	0.928152	0.867066					15	10	0.691208
9	23	-0.933089	0.869369					16	10	0.930464
10	23	-0.998993	0.899547	*				17	10	0.522153
11	23	-0.85869	0.83399					18	10	0.212027
12	23	-0.991632	0.896226	*				19	10	0.466514
13	23	-0.599206	0.696675					20	10	0.95568
14	23	-0.901427	0.854492					21	10	0.427388
15	23	-0.71605	0.761577					22	10	-0.938291
16	23	-0.916097	0.861417					23	10	-0.998993
17	23	-0.517492	0.647433					24	10	0.770727
18	23	-0.244998	0.445475					25	10	0.661249
19	23	-0.494993	0.633202					26	10	0.202258
20	23	-0.949257	0.876868					27	10	0.790521
21	23	-0.387458	0.560215					28	10	-0.529164
22	23	0.92387	0.865063					29	10	-0.364677
1	24	-0.83498	0.822395					30	10	-0.389642
2	24	-0.815726	0.812858					31	10	0.599338
3	24	0.685454	0.745129					12	11	0.904787
4	24	-0.0990158	0.283201					13	11	0.108431
5	24	0.411447	0.577297					14	11	0.800262
6	24	0.928405	0.867184					15	11	0.91602
7	24	0.666555	0.734785					16	11	0.630388
8	24	-0.935549	0.870514					17	11	0.0124006
9	24	0.926184	0.866146					18	11	0.0119692
10	24	0.770727	0.79012					19	11	0.817602
11	24	0.504943	0.639534					20	11	0.658616
12	24	0.755973	0.782521					21	11	0.293495
13	24	0.577191	0.683758					22	11	-0.656285
14	24	0.921676	0.864036					23	11	-0.85869
15	24	0.146338	0.344287					24	11	0.504943
16	24	0.91903	0.862795					25	11	0.717725
17	24	0.508933	0.642056					26	11	-0.301557
18	24	-0.269722	0.467413					27	11	0.490407
19	24	-0.0841311	0.261048					28	11	-0.0177404
20	24	0.82898	0.819435					29	11	-0.499269
21	24	0.876356	0.842525					30	11	-0.523944
22	24	-0.923462	0.864873					31	11	0.108362
23	24	-0.741472	0.774979					13	12	0.503063
1	25	-0.522491	0.650552					14	12	0.932103
2	25	-0.395755	0.566182					15	12	0.742314
3	25	0.979791	0.890859	*				16	12	0.896661
4	25	0.452558	0.605452					17	12	0.414237
5	25	0.854166	0.83179					18	12	0.134669
6	25	0.554417	0.670132					19	12	0.539092
7	25	0.271375	0.468843					20	12	0.915322
8	25	-0.810082	0.810041					21	12	0.446573
9	25	0.724348	0.765978					22	12	-0.909295
10	25	0.661249	0.731855					23	12	-0.991632
11	25	0.717725	0.762468					24	12	0.755973
12	25	0.719281	0.763294					25	12	0.719281
13	25	0.03773	0.174818					26	12	0.113363
14	25	0.88988	0.849001					27	12	0.766058
15	25	0.39003	0.562072					28	12	-0.439353
16	25	0.662598	0.732601					29	12	-0.367007
17	25	-0.0542909	0.209704					30	12	-0.393118
18	25	-0.5911	0.691947					31	12	0.517106
19	25	0.285549	0.480931					14	13	0.450489
20	25	0.55483	0.670382					15	13	0.00647647
21	25	0.859848	0.834552					16	13	0.760777
22	25	-0.689383	0.747262					17	13	0.994833
23	25	-0.636717	0.718151					18	13	0.555135
24	25	0.817203	0.813594					19	13	-0.263485
1	26	-0.527186	0.653468					20	13	0.80218
2	26	-0.697798	0.751809					21	13	0.187826
3	26	-0.0554753	0.211979					22	13	-0.734181
4	26	-0.824327	0.817132					23	13	-0.599206
5	26	-0.280785	0.476902					24	13	0.577191
6	26	0.780268	0.794995					25	13	0.03773
7	26	0.513144	0.644706					26	13	0.744346
8	26	-0.403926	0.571997					27	13	0.647729
9	26	0.477347	0.621813					28	13	-0.91578
10	26	0.202258	0.404758					29	13	-0.109397
11	26	-0.301557	0.494228					30	13	-0.116752
12	26	0.113363	0.303025					31	13	0.90653
13	26	0.744346	0.77648					15	14	0.513544
14	26	0.30405	0.496266					16	14	0.922143
15	26	-0.562225	0.674835					17	14	0.35993
16	26	0.541461	0.662256					18	14	-0.181081
17	26	0.759457	0.784321					19	14	0.309033
18	26	-0.0214749	0.131889					20	14	0.872408
19	26	-0.771267	0.790396					21	14	0.740302
20	26	0.463767	0.612904					22	14	-0.936832
21	26	0.549001	0.666851					23	14	-0.901427
22	26	-0.516034	0.646519					24	14	0.921676
23	26	-0.171153	0.372336					25	14	0.88988
24	26	0.632355	0.715687					26	14	0.30405
25	26	0.131574	0.326458					27	14	0.912429
1	27	-0.873826	0.841308					28	14	-0.53735
2	27	-0.863912	0.836522					29	14	-0.00908467
3	27	0.625581	0.711843					30	14	-0.0377015
4	27	-0.155896	0.355353					31	14	0.616537
5	27	0.332468	0.518941					16	15	0.378694
6	27	0.957367	0.880606	*				17	15	-0.0691402
7	27	0.725871	0.766783					18	15	0.282853
8	27	-0.940299	0.872721					19	15	0.959105
9	27	0.942869	0.873913					20	15	0.471924
10	27	0.790521	0.800201					21	15	-0.113678
11	27	0.490407	0.630261					22	15	-0.401248
12	27	0.766058	0.787723					23	15	-0.71605
13	27	0.647729	0.724334					24	15	0.146338
14	27	0.912429	0.859691					25	15	0.39003
15	27	0.146081	0.343985					26	15	-0.562225
16	27	0.94297	0.87396					27	15	0.146081
17	27	0.582924	0.687145					28	15	0.223005
18	27	-0.187265	0.389467					29	15	-0.78946
19	27	-0.0986333	0.282653					30	15	-0.805753
20	27	0.864558	0.836834					31	15	-0.14944
21	27	0.83553	0.822666					17	16	0.692634
22	27	-0.944367	0.874607					18	16	0.111021
23	27	-0.762926	0.786111					19	16	0.113106
24	27	0.995971	0.898185	*				20	16	0.982308
25	27	0.768501	0.788978					21	16	0.617503
26	27	0.665683	0.734304					22	16	-0.999176
1	28	0.798545	0.804252					23	16	-0.916097
2	28	0.913431	0.860162					24	16	0.91903
3	28	-0.0502472	0.201743					25	16	0.662598
4	28	0.687493	0.746237					26	16	0.541461
5	28	0.263216	0.461741					27	16	0.94297
6	28	-0.932359	0.869028					28	16	-0.786249
7	28	-0.794284	0.802103					29	16	-0.0571148
8	28	0.648978	0.725033					30	16	-0.0811046
9	28	-0.728553	0.768198					31	16	0.839882
10	28	-0.529164	0.654693					18	17	0.58426
11	28	-0.0177404	0.119874					19	17	-0.328926
12	28	-0.439353	0.596553					20	17	0.737519
13	28	-0.91578	0.861268					21	17	0.129427
14	28	-0.53735	0.659737					22	17	-0.663063
15	28	0.223005	0.42501					23	17	-0.517492
16	28	-0.786249	0.798036					24	17	0.508933
17	28	-0.905983	0.856648					25	17	-0.0542909
18	28	-0.18586	0.388003					26	17	0.759457
19	28	0.489618	0.629754					27	17	0.582924
20	28	-0.750668	0.77977					28	17	-0.905983
21	28	-0.520262	0.649163					29	17	-0.0902101
22	28	0.76348	0.786396					30	17	-0.0947245
23	28	0.506397	0.640454					31	17	0.886981
24	28	-0.761313	0.785279					19	18	0.189354
25	28	-0.249001	0.4491					20	18	0.283915
26	28	-0.927887	0.866942					21	18	-0.692068
27	28	-0.807749	0.808874					22	18	-0.0864849
1	29	0.187912	0.39014					23	18	-0.244998
2	29	0.0597274	0.219953					24	18	-0.269722
3	29	0.19605	0.398497					25	18	-0.5911
4	29	-0.392315	0.563716					26	18	-0.0214749
5	29	0.258522	0.457606					27	18	-0.187265
6	29	0.188	0.39023					28	18	-0.18586
7	29	-0.332106	0.518658					29	18	-0.754913
8	29	0.037675	0.174691					30	18	-0.745337
9	29	-0.0656445	0.230591					31	18	0.152332
10	29	-0.364677	0.543497					20	19	0.205108
11	29	-0.499269	0.635931					21	19	-0.243676
12	29	-0.367007	0.54523					22	19	-0.140183
13	29	-0.109397	0.297678					23	19	-0.494993
14	29	-0.00908467	0.0857822					24	19	-0.0841311
15	29	-0.78946	0.799664					25	19	0.285549
16	29	-0.0571148	0.215088					26	19	-0.771267
17	29	-0.0902101	0.270315					27	19	-0.0986333
18	29	-0.754913	0.781972					28	19	0.489618
19	29	-0.781006	0.795371					29	19	-0.781006
20	29	-0.230664	0.432247					30	19	-0.792683
21	29	0.660113	0.731226					31	19	-0.421805
22	29	0.0596868	0.219878					21	20	0.460279
23	29	0.406087	0.573524					22	20	-0.979241
24	29	0.310736	0.501693					23	20	-0.949257
25	29	0.244981	0.44546					24	20	0.82898
26	29	0.579185	0.684938					25	20	0.55483
27	29	0.269999	0.467653					26	20	0.463767
28	29	-0.280037	0.476267					27	20	0.864558
1	30	0.209051	0.411498					28	20	-0.750668
2	30	0.0768737	0.249535					29	20	-0.230664
3	30	0.169413	0.370438					30	20	-0.252794
4	30	-0.404405	0.572335					31	20	0.800878
5	30	0.237824	0.438904					22	21	-0.629965
6	30	0.168249	0.369163					23	21	-0.387458
7	30	-0.34724	0.530343					24	21	0.876356
8	30	0.064906	0.22929					25	21	0.859848
9	30	-0.0911267	0.271685					26	21	0.549001
10	30	-0.389642	0.561791					27	21	0.83553
11	30	-0.523944	0.651456					28	21	-0.520262
12	30	-0.393118	0.564292					29	21	0.660113
13	30	-0.116752	0.307521					30	21	0.637944
14	30	-0.0377015	0.174752					31	21	0.571014
15	30	-0.805753	0.807874					23	22	0.92387
16	30	-0.0811046	0.25631					24	22	-0.923462
17	30	-0.0947245	0.276996					25	22	-0.689383
18	30	-0.745337	0.776996					26	22	-0.516034
19	30	-0.792683	0.801295					27	22	-0.944367
20	30	-0.252794	0.452508					28	22	0.76348
21	30	0.637944	0.718843					29	22	0.0596868
22	30	0.0843279	0.261353					30	22	0.0843279
23	30	0.430557	0.590552					31	22	-0.820318
24	30	0.285501	0.48089					24	23	-0.741472
25	30	0.217002	0.419251					25	23	-0.636717
26	30	0.574732	0.6823					26	23	-0.171153
27	30	0.245546	0.445974					27	23	-0.762926
28	30	-0.269356	0.467096					28	23	0.506397
29	30	0.999571	0.899807	*				29	23	0.406087
1	31	-0.842977	0.826324					30	23	0.430557
2	31	-0.9381	0.8717					31	23	-0.57614
3	31	0.139692	0.336378					25	24	0.817203
4	31	-0.614222	0.705351					26	24	0.632355
5	31	-0.182834	0.384832					27	24	0.995971
6	31	0.962996	0.883191	*				28	24	-0.761313
7	31	0.819244	0.814609					29	24	0.310736
8	31	-0.719189	0.763245					30	24	0.285501
9	31	0.789773	0.799822					31	24	0.816712
10	31	0.599338	0.696752					26	25	0.131574
11	31	0.108362	0.296265					27	25	0.768501
12	31	0.517106	0.647191					28	25	-0.249001
13	31	0.90653	0.856907					29	25	0.244981
14	31	0.616537	0.706679					30	25	0.217002
15	31	-0.14944	0.347917					31	25	0.334843
16	31	0.839882	0.824806					27	26	0.665683
17	31	0.886981	0.847617					28	26	-0.927887
18	31	0.152332	0.351268					29	26	0.579185
19	31	-0.421805	0.584519					30	26	0.574732
20	31	0.800878	0.805426					31	26	0.901288
21	31	0.571014	0.680089					28	27	-0.807749
22	31	-0.820318	0.815143					29	27	0.269999
23	31	-0.57614	0.683135					30	27	0.245546
24	31	0.816712	0.813349					31	27	0.858975
25	31	0.334843	0.520791					29	28	-0.280037
26	31	0.901288	0.854426					30	28	-0.269356
27	31	0.858975	0.834128					31	28	-0.995295
28	31	-0.995295	0.89788	*				30	29	0.999571
29	31	0.260769	0.45959					31	29	0.260769
30	31	0.247509	0.447752					31	30	0.247509
